# Supplementary material for: Prevalence of sickle cell trait and needs assessment for uptake of sickle cell screening among secondary school students in Kampala City, Uganda
Source: PLoS One. 2024 Jan 19;19(1):e0296119. doi: 10.1371/journal.pone.0296119 (PMC10798531; doi:10.1371/journal.pone.0296119)
Supplement: S2 File — (ZIP) [file pone.0296119.s002.zip]

Archive with 1 entries (1 files):
- SUMMARY STATISTICS WITH MEAN MEDIAN STANDARD DEVIATION.spv
